# Supplementary material for: Construction of a Food Safety Evaluation System Based on the Factor Analysis of Mixed Data Method
Source: Foods. 2024 Aug 25;13(17):2680. doi: 10.3390/foods13172680 (PMC11394990; doi:10.3390/foods13172680)
Supplement: Supplementary file 1 [file foods-13-02680-s001.zip]

Archive with 1 entries (1 files):
- foods-3106314-supplementary.pdf
